# Supplementary material for: Dietary Taurine Intake Affects the Growth Performance, Lipid Composition, and Antioxidant Defense of Juvenile Ivory Shell (Babylonia areolata)
Source: Animals (Basel). 2023 Aug 11;13(16):2592. doi: 10.3390/ani13162592 (PMC10451277; doi:10.3390/ani13162592)
Supplement: Supplementary file 1 [file animals-13-02592-s001.zip]

Archive with 1 entries (1 files):
- animals-2540828-supplementary.pdf
